# Supplementary material for: Tsetse fly ecology and risk of transmission of African trypanosomes related to a protected forest area at a military base in the city of Abidjan, Côte d’Ivoire
Source: Parasite. 2023 Sep 20;30:36. doi: 10.1051/parasite/2023037 (PMC10510650; doi:10.1051/parasite/2023037)
Supplement: Supplementary file 1 — Supplementary material 1. Scripts with details of the data analysis. Supplementary material 2. Number of tsetse caught per trap by sex, season, and area. Supplementary material 3. Infections and blood meals on dissected tsetse. Supplementary material 4. Results of PCR analyses on organs of infected tsetse. [file parasite-30-36-s1.zip]

Archive with 4 entries (4 files):
- parasite230086-1-olm/Supplementary material 1.txt
- parasite230086-1-olm/Supplementary material 2.xlsx
- parasite230086-1-olm/Supplementary material 3.xlsx
- parasite230086-1-olm/Supplementary material 4.xlsx
