# Supplementary material for: Tsetse fly ecology and risk of transmission of African trypanosomes related to a protected forest area at a military base in the city of Abidjan, Côte d’Ivoire
Source: Parasite. 2023 Sep 20;30:36. doi: 10.1051/parasite/2023037 (PMC10510650; doi:10.1051/parasite/2023037)
Supplement: Supplementary file 1 — Supplementary material 1. Scripts with details of the data analysis. Supplementary material 2. Number of tsetse caught per trap by sex, season, and area. Supplementary material 3. Infections and blood meals on dissected tsetse. Supplementary material 4. Results of PCR analyses on organs of infected tsetse. [file parasite-30-36-s1.zip › parasite230086-1-olm/Supplementary material 1.txt]

Script 1

#For testing the number of tsetse flies caught according to season and zone
> Complete <- glm(Total ~ Season + Zone +Season:Zone, family=poisson(log), data=Mydata1)
> MinusInteract <- glm(Total ~ Season + Zone, family=poisson(log), data=Mydata1)
> MinusSeason<-glm(Total ~ Zone, family=poisson(log), data=Mydata1)
> MinusZone<- glm(Total ~ Season , family=poisson(log), data=Mydata1)

> #Testing each factor one by one to avoid entry order effects
> #Testing the interaction
> anova(Complete,MinusInteract, test ="Chi")
Analysis of Deviance Table

Model 1: Total ~ Season + Zone + Season:Zone
Model 2: Total ~ Season + Zone
  Resid. Df Resid. Dev Df Deviance Pr(>Chi)  
1       124     1475.9                       
2       126     1482.1 -2  -6.2332  0.04431 *
---
Signif. codes:  0 ‘***’ 0.001 ‘**’ 0.01 ‘*’ 0.05 ‘.’ 0.1 ‘ ’ 1
> #Testing for the season
> anova(Complete,MinusSeason, test ="Chi")
Analysis of Deviance Table

Model 1: Total ~ Season + Zone + Season:Zone
Model 2: Total ~ Zone
  Resid. Df Resid. Dev Df Deviance  Pr(>Chi)    
1       124     1475.9                          
2       127     1513.1 -3  -37.214 4.146e-08 ***
---
Signif. codes:  0 ‘***’ 0.001 ‘**’ 0.01 ‘*’ 0.05 ‘.’ 0.1 ‘ ’ 1

> #Testing for the zone
> anova(Complete,MinusZone, test ="Chi")
Analysis of Deviance Table

Model 1: Total ~ Season + Zone + Season:Zone
Model 2: Total ~ Season
  Resid. Df Resid. Dev Df Deviance  Pr(>Chi)    
1       124     1475.9                          
2       129     2061.7 -5  -585.79 < 2.2e-16 ***
---
Signif. codes:  0 ‘***’ 0.001 ‘**’ 0.01 ‘*’ 0.05 ‘.’ 0.1 ‘ ’ 1

> #Correction of p-value with BH
> p.adjust(c(0.04431,4.146e-08,2.2e-16),method = "BH")
[1] 4.431e-02 6.219e-08 6.600e-16

> #Reanalysis of Data using Two-factor Anova test
> AnovaModel.1<- lm(Total ~ Season*Zone, data=Mydata1) 
> anova(AnovaModel.1)
Anova Table (Type II tests)

Response: Total
             Sum Sq  Df F value   Pr(>F)    
Season        303.2   1  1.5864 0.210205    
Zone         3927.5   3  6.8497 0.000262 ***
Season:Zone    20.6   2  0.0540 0.947465    
Residuals   23699.7 124                     
---
Signif. codes:  0 '***' 0.001 '**' 0.01 '*' 0.05 '.' 0.1 ' ' 1

> tapply(Total ~ Season + Zone, mean, na.action=na.omit, data=Mydata1) # means
       Zone
Season  Northeastern Northwestern   Outside Southern
  Dry       3.470588    0.3333333 0.3333333 14.44898
  Rainy     1.333333    0.0000000        NA 10.72973

> tapply(Total ~ Season + Zone, sd, na.action=na.omit, data=Mydata1) # std. deviations
       Zone
Season  Northeastern Northwestern   Outside Southern
  Dry       4.244373    0.5163978 0.7071068 19.58960
  Rainy     2.870962           NA        NA 11.66107

> xtabs(~ Season + Zone, data=Mydata1) # counts
       Zone
Season  Northeastern Northwestern Outside Southern
  Dry             17            6       9       49
  Rainy           12            1       0       37
  
  
Script 2

> #sex-ratio global 
> binom.test(632,1185,0.5)

	Exact binomial test

data:  632 and 1185
number of successes = 632, number of trials = 1185,
p-value = 0.02342
alternative hypothesis: true probability of success is not equal to 0.5
95 percent confidence interval:
 0.5044536 0.5620472
sample estimates:
probability of success 
             0.5333333 

> #sex-ratio according on season and zone 
> #Dry-North-Eastern  
> binom.test(24,41,0.5)

	Exact binomial test

data:  24 and 41
number of successes = 24, number of trials = 41,
p-value = 0.3489
alternative hypothesis: true probability of success is not equal to 0.5
95 percent confidence interval:
 0.4210961 0.7368320
sample estimates:
probability of success 
             0.5853659 

> #Rainy-North-Eastern 
> binom.test(10,16,0.5)

	Exact binomial test

data:  10 and 16
number of successes = 10, number of trials = 16,
p-value = 0.4545
alternative hypothesis: true probability of success is not equal to 0.5
95 percent confidence interval:
 0.3543461 0.8480163
sample estimates:
probability of success 
                 0.625 

> #Dry-Southern 
> binom.test(209,502,0.5)

	Exact binomial test

data:  209 and 502
number of successes = 209, number of trials = 502,
p-value = 0.0002053
alternative hypothesis: true probability of success is not equal to 0.5
95 percent confidence interval:
 0.3728201 0.4608403
sample estimates:
probability of success 
             0.4163347 

> #Rainy-Southern 
> binom.test(199,397,0.5)

	Exact binomial test

data:  199 and 397
number of successes = 199, number of trials = 397,
p-value = 1
alternative hypothesis: true probability of success is not equal to 0.5
95 percent confidence interval:
 0.4509656 0.5515344
sample estimates:
probability of success 
             0.5012594 

> #correction of p-value with BH
> p.adjust(c(0.3489,0.4545,0.0002053,1),method = "BH")
[1] 0.6060000 0.6060000 0.0008212 1.0000000


Script 3

> #For testing infection as a function of gender, zone and season
> #Importation of data
> setwd("C:/Users/ipr/Desktop/Rodrigue")
> library(readxl)
> Mydata4<- read_excel("suppl.mat 2.xlsx", sheet=1)
> glm<- glm(formula = Infected ~ Gender + Season + Zone + Gender:Season + Gender:Zone + Season:Zone + Gender:Season:Zone , family=binomial(logit), data=Mydata4)
> step(glm)
Start:  AIC=181.32
Infected ~ Gender + Season + Zone + Gender:Season + Gender:Zone + 
    Season:Zone + Gender:Season:Zone

                     Df Deviance    AIC
- Gender:Season:Zone  1   163.32 179.32
<none>                    163.32 181.32

Step:  AIC=179.32
Infected ~ Gender + Season + Zone + Gender:Season + Gender:Zone + 
    Season:Zone

                Df Deviance    AIC
- Gender:Season  1   164.33 178.33
<none>               163.32 179.32
- Gender:Zone    1   166.60 180.60
- Season:Zone    1   168.40 182.40

Step:  AIC=178.33
Infected ~ Gender + Season + Zone + Gender:Zone + Season:Zone

              Df Deviance    AIC
<none>             164.33 178.33
- Gender:Zone  1   166.86 178.86
- Season:Zone  1   168.90 180.90

Call:  glm(formula = Infected ~ Gender + Season + Zone + Gender:Zone + 
    Season:Zone, family = binomial(logit), data = Mydata4)

Coefficients:
             (Intercept)                   GenderM               SeasonRainy  
                  0.6931                  -17.7650                  -17.5617  
             ZoneOutside              ZoneSouthern       GenderM:ZoneOutside  
                 -0.4942                   -2.2093                        NA  
    GenderM:ZoneSouthern   SeasonRainy:ZoneOutside  SeasonRainy:ZoneSouthern  
                 16.3673                        NA                   17.6818  

Degrees of Freedom: 231 Total (i.e. Null);  225 Residual
Null Deviance:	    182.5 
Residual Deviance: 164.3 	AIC: 178.3

##minimal model
MinimalModel<-glm(formula = Infected ~ Gender + Season + Zone + Gender:Zone + Season:Zone, family = binomial(logit), data = Mydata4)

> #Models for testing the influence of each parameter/factor, indepedently of entry order
> CompleteInf<-glm(formula = Infected ~ Gender + Season + Zone + Gender:Zone + Season:Zone, family = binomial(logit), data = Mydata4)
> InfMinusInterGenderZone <-glm(formula = Infected ~ Gender + Season + Zone + Season:Zone, family = binomial(logit), data = Mydata4)
> InfMinusInterSeasonZone<-glm(formula = Infected ~ Gender + Season + Zone + Gender:Zone, family = binomial(logit), data = Mydata4)
> InfMinusGender<-glm(Infected ~ Season + Zone + Season:Zone, family = binomial(logit), data = Mydata4)
> InfMinusSeason<-glm(Infected ~ Gender + Zone + Gender:Zone, family = binomial(logit), data = Mydata4)
> InfMinusZone<-glm(Infected ~ Gender + Season, family = binomial(logit), data = Mydata4)

> #Testing the interaction term
> anova(CompleteInf,InfMinusInterGenderZone,test="Chi")
Analysis of Deviance Table

Model 1: Infected ~ Gender + Season + Zone + Gender:Zone + Season:Zone
Model 2: Infected ~ Gender + Season + Zone + Season:Zone
  Resid. Df Resid. Dev Df Deviance Pr(>Chi)
1       225     164.33                     
2       226     166.86 -1  -2.5237   0.1121

> anova(CompleteInf,InfMinusInterSeasonZone,test="Chi")
Analysis of Deviance Table

Model 1: Infected ~ Gender + Season + Zone + Gender:Zone + Season:Zone
Model 2: Infected ~ Gender + Season + Zone + Gender:Zone
  Resid. Df Resid. Dev Df Deviance Pr(>Chi)  
1       225     164.33                       
2       226     168.90 -1  -4.5682  0.03257 *
---
Signif. codes:  0 ‘***’ 0.001 ‘**’ 0.01 ‘*’ 0.05 ‘.’ 0.1 ‘ ’ 1

> #Testing gender
> anova(CompleteInf,InfMinusGender,test="Chi")
Analysis of Deviance Table

Model 1: Infected ~ Gender + Season + Zone + Gender:Zone + Season:Zone
Model 2: Infected ~ Season + Zone + Season:Zone
  Resid. Df Resid. Dev Df Deviance  Pr(>Chi)    
1       225     164.33                          
2       227     179.00 -2  -14.671 0.0006519 ***
---
Signif. codes:  0 ‘***’ 0.001 ‘**’ 0.01 ‘*’ 0.05 ‘.’ 0.1 ‘ ’ 1

> #Testing season
> anova(CompleteInf,InfMinusSeason,test="Chi")
Analysis of Deviance Table

Model 1: Infected ~ Gender + Season + Zone + Gender:Zone + Season:Zone
Model 2: Infected ~ Gender + Zone + Gender:Zone
  Resid. Df Resid. Dev Df Deviance Pr(>Chi)  
1       225     164.33                       
2       227     168.96 -2  -4.6266  0.09893 .
---
Signif. codes:  0 ‘***’ 0.001 ‘**’ 0.01 ‘*’ 0.05 ‘.’ 0.1 ‘ ’ 1

> #Testing zone
> anova(CompleteInf,InfMinusZone,test="Chi")
Analysis of Deviance Table

Model 1: Infected ~ Gender + Season + Zone + Gender:Zone + Season:Zone
Model 2: Infected ~ Gender + Season
  Resid. Df Resid. Dev Df Deviance Pr(>Chi)
1       225     164.33                     
2       229     170.31 -4  -5.9787   0.2007

> #correction of p-value with BH
> p.adjust(c(0.1121,0.03257 ,0.0006519, 0.09893, 0.2007),method = "BH")
[1] 0.1401250 0.0814250 0.0032595 0.1401250 0.2007000
