# Supplementary material for: Tsetse fly ecology and risk of transmission of African trypanosomes related to a protected forest area at a military base in the city of Abidjan, Côte d’Ivoire
Source: Parasite. 2023 Sep 20;30:36. doi: 10.1051/parasite/2023037 (PMC10510650; doi:10.1051/parasite/2023037)
Supplement: Supplementary file 1 — Supplementary material 1. Scripts with details of the data analysis. Supplementary material 2. Number of tsetse caught per trap by sex, season, and area. Supplementary material 3. Infections and blood meals on dissected tsetse. Supplementary material 4. Results of PCR analyses on organs of infected tsetse. [file parasite-30-36-s1.zip › parasite230086-1-olm/Supplementary material 2.xlsx]

## Sheet: Feuil1
Date of capture	Season	Zone of capture	Trap	Total female captured	Total male captured	Total	Sex Ratio	ADT
20-23/05/2019	Rainy	Southern	B01	0	1	1	NA	0.25
20-23/05/2019	Rainy	Southern	B02	0	0	0	NA	0
20-23/05/2019	Rainy	Southern	B03	3	1	4	0.333333	1
20-23/05/2019	Rainy	Southern	B04	1	0	1	NA	0.25
20-23/05/2019	Rainy	Southern	B05	1	1	2	1	0.5
20-23/05/2019	Rainy	Southern	B06	0	2	2	NA	0.5
20-23/05/2019	Rainy	Southern	B07	7	3	10	0.428571	2.5
20-23/05/2019	Rainy	Southern	B08	15	8	23	0.533333	5.75
20-23/05/2019	Rainy	Southern	B09	3	5	8	1.66667	2
20-23/05/2019	Rainy	Southern	B10	2	3	5	1.5	1.25
20-23/05/2019	Rainy	Southern	B11	0	0	0	NA	0
20-23/05/2019	Rainy	Southern	B12	9	8	17	0.888889	4.25
20-23/05/2019	Rainy	Southern	B13	2	4	6	2	1.5
20-23/05/2019	Rainy	Southern	B14	5	11	16	2.2	4
20-23/05/2019	Rainy	Southern	B15	12	13	25	1.08333	6.25
20-23/05/2019	Rainy	Southern	B16	15	18	33	1.2	8.25
20-23/05/2019	Rainy	Southern	B17	8	3	11	0.375	2.75
20-23/05/2019	Rainy	Southern	B18	5	2	7	0.4	1.75
20-23/05/2019	Rainy	Southern	B19	4	4	8	1	2
20-23/05/2019	Rainy	Southern	B20	4	1	5	0.25	1.25
20-23/05/2019	Rainy	Southern	B21	10	13	23	1.3	5.75
20-23/05/2019	Rainy	Southern	B22	3	0	3	NA	0.75
20-23/05/2019	Rainy	Southern	B23	9	13	22	1.44444	5.5
20-23/05/2019	Rainy	Southern	B24	6	10	16	1.66667	4
20-23/05/2019	Rainy	Southern	B25	0	0	0	NA	0
20-23/05/2019	Rainy	Southern	B26	1	3	4	3	1
20-23/05/2019	Rainy	Southern	B27	38	19	57	0.5	14.25
20-23/05/2019	Rainy	Southern	B28	5	6	11	1.2	2.75
20-23/05/2019	Rainy	Southern	B29	5	0	5	NA	1.25
20-23/05/2019	Rainy	Southern	B30	2	1	3	0.5	0.75
20-23/05/2019	Rainy	Southern	B31	6	6	12	1	3
20-23/05/2019	Rainy	Southern	B32	0	5	5	NA	1.25
20-23/05/2019	Rainy	Southern	B33	12	16	28	1.33333	7
20-23/05/2019	Rainy	Northeastern	B34	0	0	0	NA	0
20-23/05/2019	Rainy	Northeastern	B35	2	1	3	0.5	0.75
20-23/05/2019	Rainy	Northeastern	B36	0	0	0	NA	0
20-23/05/2019	Rainy	Northeastern	B37	0	0	0	NA	0
20-23/05/2019	Rainy	Northeastern	B38	0	0	0	NA	0
20-23/05/2019	Rainy	Northeastern	B39	0	0	0	NA	0
20-23/05/2019	Rainy	Northeastern	B40	0	1	1	NA	0.25
20-23/05/2019	Rainy	Southern	B41	0	0	0	NA	0
20-23/05/2019	Rainy	Southern	B42	3	8	11	2.66667	2.75
20-23/05/2019	Rainy	Southern	B43	1	5	6	5	1.5
20-23/05/2019	Rainy	Southern	B44	2	5	7	2.5	1.75
20-23/05/2019	Rainy	Northwestern	B45	0	0	0	NA	0
20-23/05/2019	Rainy	Northeastern	B46	1	0	1	NA	0.25
20-23/05/2019	Rainy	Northeastern	B47	0	0	0	NA	0
20-23/05/2019	Rainy	Northeastern	B48	0	0	0	NA	0
20-23/05/2019	Rainy	Northeastern	B49	0	1	1	NA	0.25
20-23/05/2019	Rainy	Northeastern	B50	7	3	10	0.428571	2.5
17-20/01/2020	Dry	Southern	B01	6	15	21	2.5	5.25
17-20/01/2020	Dry	Southern	B03	1	5	6	5	1.5
17-20/01/2020	Dry	Southern	B04	0	1	1	NA	0.25
17-20/01/2020	Dry	Southern	B05	0	0	0	NA	0
17-20/01/2020	Dry	Southern	B06	0	1	1	NA	0.25
17-20/01/2020	Dry	Southern	B07	3	6	9	2	2.25
17-20/01/2020	Dry	Southern	B08	8	12	20	1.5	5
17-20/01/2020	Dry	Southern	B09	1	0	1	NA	0.25
17-20/01/2020	Dry	Southern	B10	1	3	4	3	1
17-20/01/2020	Dry	Southern	B11	1	1	2	1	0.5
17-20/01/2020	Dry	Southern	B12	2	4	6	2	1.5
17-20/01/2020	Dry	Southern	B13	1	2	3	2	0.75
17-20/01/2020	Dry	Southern	B14	6	12	18	2	4.5
17-20/01/2020	Dry	Southern	B15	2	3	5	1.5	1.25
17-20/01/2020	Dry	Southern	B16	33	34	67	1.0303	16.75
17-20/01/2020	Dry	Southern	B17	1	1	2	1	0.5
17-20/01/2020	Dry	Southern	B18	0	4	4	NA	1
17-20/01/2020	Dry	Southern	B19	11	22	33	2	8.25
17-20/01/2020	Dry	Southern	B20	9	8	17	0.888889	4.25
17-20/01/2020	Dry	Southern	B21	0	5	5	NA	1.25
17-20/01/2020	Dry	Southern	B22	2	3	5	1.5	1.25
17-20/01/2020	Dry	Southern	B23	2	13	15	6.5	3.75
17-20/01/2020	Dry	Southern	B24	8	14	22	1.75	5.5
17-20/01/2020	Dry	Southern	B25	0	3	3	NA	0.75
17-20/01/2020	Dry	Southern	B26	1	1	2	1	0.5
17-20/01/2020	Dry	Southern	B27	42	36	78	0.857143	19.5
17-20/01/2020	Dry	Southern	B28	0	2	2	NA	0.5
17-20/01/2020	Dry	Southern	B29	4	3	7	0.75	1.75
17-20/01/2020	Dry	Southern	B30	32	37	69	1.15625	17.25
17-20/01/2020	Dry	Southern	B31	2	4	6	2	1.5
17-20/01/2020	Dry	Southern	B32	2	2	4	1	1
17-20/01/2020	Dry	Southern	B33	1	3	4	3	1
17-20/01/2020	Dry	Northeastern	B34	0	0	0	NA	0
17-20/01/2020	Dry	Northeastern	B35	0	1	1	NA	0.25
17-20/01/2020	Dry	Northeastern	B36	0	0	0	NA	0
17-20/01/2020	Dry	Northeastern	B37	1	0	1	NA	0.25
17-20/01/2020	Dry	Northeastern	B38	0	0	0	NA	0
17-20/01/2020	Dry	Northeastern	B39	0	0	0	NA	0
17-20/01/2020	Dry	Northeastern	B40	0	0	0	NA	0
17-20/01/2020	Dry	Southern	B41	0	0	0	NA	0
17-20/01/2020	Dry	Southern	B42	13	14	27	1.07692	6.75
17-20/01/2020	Dry	Southern	B43	6	14	20	2.33333	5
17-20/01/2020	Dry	Southern	B44	7	5	12	0.714286	3
17-20/01/2020	Dry	Northwestern	B45	0	0	0	NA	0
17-20/01/2020	Dry	Northeastern	B46	6	3	9	0.5	2.25
17-20/01/2020	Dry	Northeastern	B47	8	6	14	0.75	3.5
17-20/01/2020	Dry	Northeastern	B49	2	3	5	1.5	1.25
17-20/01/2020	Dry	Northeastern	B50	7	4	11	0.571429	2.75
17-20/01/2020	Dry	Southern	B51	4	1	5	0.25	1.25
17-20/01/2020	Dry	Southern	B52	1	10	11	10	2.75
17-20/01/2020	Dry	Southern	B53	1	2	3	2	0.75
17-20/01/2020	Dry	Southern	B54	1	8	9	8	2.25
17-20/01/2020	Dry	Southern	B55	1	11	12	11	3
17-20/01/2020	Dry	Northeastern	B56	2	1	3	0.5	0.75
17-20/01/2020	Dry	Northeastern	B57	1	2	3	2	0.75
17-20/01/2020	Dry	Northeastern	B58	1	5	6	5	1.5
17-20/01/2020	Dry	Southern	B59	38	29	67	0.763158	16.75
17-20/01/2020	Dry	Southern	B60	36	15	51	0.416667	12.75
17-20/01/2020	Dry	Northeastern	B61	0	3	3	NA	0.75
17-20/01/2020	Dry	Northeastern	B62	1	0	1	NA	0.25
17-20/01/2020	Dry	Northeastern	B63	2	0	2	NA	0.5
17-20/01/2020	Dry	Southern	B64	4	1	5	0.25	1.25
17-20/01/2020	Dry	Southern	B65	6	8	14	1.33333	3.5
17-20/01/2020	Dry	Southern	B66	1	0	1	NA	0.25
17-20/01/2020	Dry	Southern	B67	3	0	3	NA	0.75
17-20/01/2020	Dry	Southern	B68	0	0	0	NA	0
17-20/01/2020	Dry	Northwestern	B69	0	0	0	NA	0
17-20/01/2020	Dry	Northwestern	B70	1	0	1	NA	0.25
17-20/01/2020	Dry	Northwestern	B71	0	1	1	NA	0.25
17-20/01/2020	Dry	Northwestern	B72	0	0	0	NA	0
17-20/01/2020	Dry	Northwestern	B73	0	0	0	NA	0
17-20/01/2020	Dry	Southern	B74	8	18	26	2.25	6.5
17-20/01/2020	Dry	Outside	B75	0	0	0	NA	0
17-20/01/2020	Dry	Outside	B76	0	0	0	NA	0
17-20/01/2020	Dry	Outside	B77	0	0	0	NA	0
17-20/01/2020	Dry	Outside	B78	0	0	0	NA	0
17-20/01/2020	Dry	Outside	B79	0	0	0	NA	0
17-20/01/2020	Dry	Outside	B80	0	0	0	NA	0
17-20/01/2020	Dry	Outside	B81	0	2	2	NA	0.5
17-20/01/2020	Dry	Outside	B82	0	1	1	NA	0.25
17-20/01/2020	Dry	Outside	B83	0	0	0	NA	0
			GrandTotal	553	632	1185	1.14286	2.26145
