# Supplementary material for: Tsetse fly ecology and risk of transmission of African trypanosomes related to a protected forest area at a military base in the city of Abidjan, Côte d’Ivoire
Source: Parasite. 2023 Sep 20;30:36. doi: 10.1051/parasite/2023037 (PMC10510650; doi:10.1051/parasite/2023037)
Supplement: Supplementary file 1 — Supplementary material 1. Scripts with details of the data analysis. Supplementary material 2. Number of tsetse caught per trap by sex, season, and area. Supplementary material 3. Infections and blood meals on dissected tsetse. Supplementary material 4. Results of PCR analyses on organs of infected tsetse. [file parasite-30-36-s1.zip › parasite230086-1-olm/Supplementary material 3.xlsx]

## Sheet: Feuil1
Date of capture	Season	Zone of capture	Trap	Ind_Flies	Gender	Infection	BloodMealAnalysis
17-20/01/2020	Dry	Southern	B21	1	M	-	NA
17-20/01/2020	Dry	Southern	B51	2	F	-	NA
17-20/01/2020	Dry	Southern	B51	3	M	-	NA
17-20/01/2020	Dry	Southern	B07	4	M	-	NA
17-20/01/2020	Dry	Southern	B07	5	M	-	NA
17-20/01/2020	Dry	Southern	B10	6	M	-	NA
17-20/01/2020	Dry	Southern	B10	7	M	-	NA
17-20/01/2020	Dry	Southern	B32	8	M	-	NA
17-20/01/2020	Dry	Southern	B14	9	M	-	NA
17-20/01/2020	Dry	Southern	B06	11	M	-	NA
17-20/01/2020	Dry	Southern	B16	12	M	-	NA
17-20/01/2020	Dry	Southern	B61	13	M	PR+	NA
17-20/01/2020	Dry	Southern	B22	14	M	-	NA
17-20/01/2020	Dry	Southern	B57	15	M	-	NA
17-20/01/2020	Dry	Southern	B43	16	M	-	NA
17-20/01/2020	Dry	Southern	B43	17	M	-	NA
17-20/01/2020	Dry	Northeastern	B46	19	M	-	NA
17-20/01/2020	Dry	Southern	B29	20	M	PR+	NA
17-20/01/2020	Dry	Southern	B42	22	M	-	NA
17-20/01/2020	Dry	Southern	B18	23	M	MI+	NA
17-20/01/2020	Dry	Southern	B18	24	M	-	NA
17-20/01/2020	Dry	Southern	B24	25	M	-	NA
17-20/01/2020	Dry	Northeastern	B50	26	M	-	NA
17-20/01/2020	Dry	Southern	B58	27	M	-	NA
17-20/01/2020	Dry	Southern	B31	28	M	-	NA
17-20/01/2020	Dry	Southern	B30	29	M	-	NA
17-20/01/2020	Dry	Southern	B59	30	M	-	NA
17-20/01/2020	Dry	Southern	B55	31	M	-	NA
17-20/01/2020	Dry	Southern	B42	32	F	PR+	NA
17-20/01/2020	Dry	Southern	B23	33	F	-	NA
17-20/01/2020	Dry	Southern	B64	34	F	-	NA
17-20/01/2020	Dry	Northeastern	B47	35	F	PR+/MI+	NA
17-20/01/2020	Dry	Northeastern	B50	36	F	PR+/MI+	NA
17-20/01/2020	Dry	Southern	B13	37	F	-	NA
17-20/01/2020	Dry	Outside	B81	38	M	-	NA
17-20/01/2020	Dry	Southern	B59	39	F	-	NA
17-20/01/2020	Dry	Southern	B14	40	F	-	NA
17-20/01/2020	Dry	Southern	B16	41	F	-	NA
17-20/01/2020	Dry	Southern	B27	42	F	-	NA
17-20/01/2020	Dry	Southern	B18	43	F	-	NA
17-20/01/2020	Dry	Southern	B60	44	F	-	NA
17-20/01/2020	Dry	Southern	B44	45	F	-	NA
17-20/01/2020	Dry	Southern	B01	46	F	-	NA
17-20/01/2020	Dry	Southern	B07	47	F	PR+	NA
17-20/01/2020	Dry	Southern	B16	48	F	-	NA
17-20/01/2020	Dry	Southern	B16	49	F	PR+	NA
17-20/01/2020	Dry	Southern	B16	50	F	-	NA
17-20/01/2020	Dry	Southern	B16	51	F	-	NA
17-20/01/2020	Dry	Southern	B16	52	F	-	NA
17-20/01/2020	Dry	Southern	B58	53	M	-	NA
17-20/01/2020	Dry	Northeastern	B35	54	M	-	NA
17-20/01/2020	Dry	Southern	B71	55	M	-	NA
17-20/01/2020	Dry	Northeastern	B37	56	F	-	NA
17-20/01/2020	Dry	Southern	B52	57	M	-	NA
17-20/01/2020	Dry	Southern	B12	58	F	-	NA
17-20/01/2020	Dry	Southern	B54	59	M	-	NA
17-20/01/2020	Dry	Southern	B08	60	F	MI+	NA
17-20/01/2020	Dry	Northeastern	B49	61	M	-	NA
17-20/01/2020	Dry	Southern	B53	62	M	-	NA
17-20/01/2020	Dry	Outside	B81	63	M	-	NA
17-20/01/2020	Dry	Southern	B26	64	F	-	NA
17-20/01/2020	Dry	Southern	B09	65	F	-	NA
17-20/01/2020	Dry	Southern	B17	67	M	-	NA
17-20/01/2020	Dry	Southern	B33	68	M	-	NA
17-20/01/2020	Dry	Southern	B64	69	M	-	NA
17-20/01/2020	Dry	Southern	B07	70	M	-	NA
17-20/01/2020	Dry	Southern	B12	71	M	-	NA
17-20/01/2020	Dry	Southern	B57	72	F	-	NA
17-20/01/2020	Dry	Northeastern	B49	73	M	-	NA
17-20/01/2020	Dry	Southern	B58	75	F	-	NA
17-20/01/2020	Dry	Southern	B15	76	M	-	NA
17-20/01/2020	Dry	Northeastern	B50	77	M	-	NA
17-20/01/2020	Dry	Southern	B59	78	F	-	NA
17-20/01/2020	Dry	Southern	B60	79	F	-	NA
17-20/01/2020	Dry	Southern	B27	80	F	PR+	NA
17-20/01/2020	Dry	Southern	B27	81	F	-	NA
17-20/01/2020	Dry	Southern	B22	82	F	-	NA
17-20/01/2020	Dry	Southern	B65	83	M	-	NA
17-20/01/2020	Dry	Southern	B67	85	F	-	NA
17-20/01/2020	Dry	Southern	B43	86	M	-	NA
17-20/01/2020	Dry	Southern	B42	87	M	-	NA
17-20/01/2020	Dry	Southern	B54	88	M	-	NA
17-20/01/2020	Dry	Southern	B51	89	F	-	NA
17-20/01/2020	Dry	Southern	B74	90	F	-	NA
20-23/05/2019	Rainy	Southern	B22	1	F	-	NA
20-23/05/2019	Rainy	Southern	B28	2	F	PR+/MI+	NA
20-23/05/2019	Rainy	Southern	B23	3	M	-	NA
20-23/05/2019	Rainy	Southern	B27	4	F	-	NA
20-23/05/2019	Rainy	Southern	B27	5	F	PR+	NA
20-23/05/2019	Rainy	Southern	B12	6	F	-	NA
20-23/05/2019	Rainy	Southern	B06	7	M	-	NA
20-23/05/2019	Rainy	Southern	B09	8	M	-	NA
20-23/05/2019	Rainy	Southern	B15	9	F	-	NA
20-23/05/2019	Rainy	Southern	B08	10	F	-	NA
20-23/05/2019	Rainy	Northeastern	B50	11	M	-	NA
20-23/05/2019	Rainy	Southern	B24	13	M	-	NA
20-23/05/2019	Rainy	Southern	B29	14	F	-	NA
20-23/05/2019	Rainy	Southern	B29	15	F	-	NA
20-23/05/2019	Rainy	Southern	B18	16	F	-	NA
20-23/05/2019	Rainy	Northeastern	B35	17	F	-	NA
20-23/05/2019	Rainy	Southern	B42	18	F	PR+	NA
20-23/05/2019	Rainy	Southern	B23	19	F	PR+/MI+	NA
20-23/05/2019	Rainy	Southern	B23	20	F	-	NA
20-23/05/2019	Rainy	Southern	B31	21	M	-	NA
20-23/05/2019	Rainy	Southern	B13	22	F	-	NA
20-23/05/2019	Rainy	Southern	B10	23	M	-	NA
20-23/05/2019	Rainy	Southern	B21	24	M	-	NA
20-23/05/2019	Rainy	Southern	B21	25	F	-	NA
20-23/05/2019	Rainy	Southern	B21	26	F	-	NA
20-23/05/2019	Rainy	Southern	B30	27	F	-	NA
20-23/05/2019	Rainy	Southern	B20	28	M	-	NA
20-23/05/2019	Rainy	Southern	B03	29	F	-	NA
20-23/05/2019	Rainy	Southern	B14	30	F	-	NA
20-23/05/2019	Rainy	Southern	B14	31	M	-	NA
20-23/05/2019	Rainy	Southern	B21	32	F	-	NA
20-23/05/2019	Rainy	Southern	B28	33	F	-	bushbuck
20-23/05/2019	Rainy	Southern	B28	34	M	-	NA
20-23/05/2019	Rainy	Southern	B26	35	M	-	NA
20-23/05/2019	Rainy	Southern	B23	36	M	-	NA
20-23/05/2019	Rainy	Southern	B20	37	F	-	NA
20-23/05/2019	Rainy	Southern	B42	38	F	-	NA
20-23/05/2019	Rainy	Southern	B42	39	M	-	NA
20-23/05/2019	Rainy	Southern	B42	40	M	-	bushbuck
20-23/05/2019	Rainy	Southern	B42	41	F	-	Pig
20-23/05/2019	Rainy	Southern	B24	42	F	-	NA
20-23/05/2019	Rainy	Southern	B43	43	M	-	NA
20-23/05/2019	Rainy	Southern	B27	44	F	-	NA
20-23/05/2019	Rainy	Southern	B27	45	F	-	NA
20-23/05/2019	Rainy	Southern	B27	46	F	-	NA
20-23/05/2019	Rainy	Southern	B27	47	F	PR+	NA
20-23/05/2019	Rainy	Southern	B27	48	F	-	NA
20-23/05/2019	Rainy	Southern	B27	49	F	PR+	NA
20-23/05/2019	Rainy	Southern	B27	50	M	-	NA
20-23/05/2019	Rainy	Southern	B27	51	M	-	NA
20-23/05/2019	Rainy	Southern	B29	52	F	-	NA
20-23/05/2019	Rainy	Southern	B19	53	F	-	NA
20-23/05/2019	Rainy	Southern	B16	54	M	-	NA
20-23/05/2019	Rainy	Southern	B10	55	F	-	NA
20-23/05/2019	Rainy	Southern	B33	56	F	-	NA
20-23/05/2019	Rainy	Southern	B33	57	F	-	NA
20-23/05/2019	Rainy	Southern	B05	58	M	-	NA
20-23/05/2019	Rainy	Southern	B15	59	F	-	NA
20-23/05/2019	Rainy	Southern	B07	60	F	PR+	NA
20-23/05/2019	Rainy	Southern	B08	61	F	-	NA
20-23/05/2019	Rainy	Southern	B17	62	F	PR+	NA
20-23/05/2019	Rainy	Southern	B17	63	F	-	NA
20-23/05/2019	Rainy	Southern	B17	64	M	-	NA
20-23/05/2019	Rainy	Southern	B08	65	F	-	NA
20-23/05/2019	Rainy	Southern	B31	66	F	-	NA
20-23/05/2019	Rainy	Southern	B31	67	F	-	NA
20-23/05/2019	Rainy	Southern	B31	68	M	-	NA
20-23/05/2019	Rainy	Southern	B12	69	M	-	NA
20-23/05/2019	Rainy	Southern	B32	70	M	-	NA
20-23/05/2019	Rainy	Southern	B32	71	M	-	NA
20-23/05/2019	Rainy	Southern	B01	72	M	PR+	NA
20-23/05/2019	Rainy	Southern	B03	73	F	-	NA
20-23/05/2019	Rainy	Southern	B13	74	M	-	NA
20-23/05/2019	Rainy	Southern	B13	75	M	-	NA
20-23/05/2019	Rainy	Southern	B07	76	F	-	NA
20-23/05/2019	Rainy	Southern	B08	77	M	-	NA
20-23/05/2019	Rainy	Southern	B10	78	F	-	NA
20-23/05/2019	Rainy	Southern	B15	79	F	PR+	NA
20-23/05/2019	Rainy	Southern	B15	80	F	-	NA
20-23/05/2019	Rainy	Southern	B15	81	F	PR+/MI+	NA
20-23/05/2019	Rainy	Southern	B15	82	F	-	NA
20-23/05/2019	Rainy	Southern	B15	83	M	-	NA
20-23/05/2019	Rainy	Southern	B24	84	F	-	NA
20-23/05/2019	Rainy	Southern	B23	85	M	-	NA
20-23/05/2019	Rainy	Southern	B23	86	M	-	NA
20-23/05/2019	Rainy	Southern	B16	87	F	PR+	NA
20-23/05/2019	Rainy	Southern	B16	88	F	PR+/MI+	NA
20-23/05/2019	Rainy	Southern	B43	89	M	-	NA
20-23/05/2019	Rainy	Southern	B43	90	M	-	NA
20-23/05/2019	Rainy	Southern	B04	91	F	-	NA
20-23/05/2019	Rainy	Northeastern	B49	92	M	-	NA
20-23/05/2019	Rainy	Southern	B14	93	F	-	NA
20-23/05/2019	Rainy	Southern	B14	94	F	-	bushbuck
20-23/05/2019	Rainy	Southern	B18	95	F	MI+	NA
20-23/05/2019	Rainy	Southern	B16	96	F	MI+	NA
20-23/05/2019	Rainy	Southern	B16	97	F	-	NA
20-23/05/2019	Rainy	Southern	B16	98	M	-	NA
20-23/05/2019	Rainy	Southern	B26	99	M	-	NA
20-23/05/2019	Rainy	Southern	B26	100	M	-	NA
20-23/05/2019	Rainy	Southern	B44	101	F	-	NA
20-23/05/2019	Rainy	Southern	B16	102	F	-	NA
20-23/05/2019	Rainy	Southern	B16	103	F	PR+	NA
20-23/05/2019	Rainy	Southern	B16	104	F	-	NA
20-23/05/2019	Rainy	Southern	B16	105	M	-	NA
20-23/05/2019	Rainy	Southern	B16	106	M	-	NA
20-23/05/2019	Rainy	Southern	B08	107	F	-	NA
20-23/05/2019	Rainy	Southern	B08	108	F	-	NA
20-23/05/2019	Rainy	Southern	B42	109	M	-	NA
20-23/05/2019	Rainy	Southern	B42	110	M	-	NA
20-23/05/2019	Rainy	Southern	B13	111	F	-	NA
20-23/05/2019	Rainy	Southern	B13	112	M	-	NA
20-23/05/2019	Rainy	Southern	B17	113	F	-	NA
20-23/05/2019	Rainy	Southern	B17	114	F	-	NA
20-23/05/2019	Rainy	Southern	B26	115	F	-	NA
20-23/05/2019	Rainy	Southern	B24	116	M	PR+	NA
20-23/05/2019	Rainy	Southern	B24	117	M	-	NA
20-23/05/2019	Rainy	Southern	B12	118	M	-	NA
20-23/05/2019	Rainy	Southern	B12	119	F	-	NA
20-23/05/2019	Rainy	Southern	B06	120	M	-	NA
20-23/05/2019	Rainy	Southern	B03	121	M	-	NA
20-23/05/2019	Rainy	Southern	B27	122	F	-	NA
20-23/05/2019	Rainy	Southern	B27	123	F	MI+	NA
20-23/05/2019	Rainy	Southern	B27	124	F	-	NA
20-23/05/2019	Rainy	Southern	B23	125	F	PR+	bushbuck
20-23/05/2019	Rainy	Northeastern	B50	126	F	-	NA
20-23/05/2019	Rainy	Northeastern	B46	127	F	-	NA
20-23/05/2019	Rainy	Northeastern	B35	128	F	-	NA
20-23/05/2019	Rainy	Southern	B33	130	F	-	NA
20-23/05/2019	Rainy	Southern	B33	131	F	-	NA
20-23/05/2019	Rainy	Southern	B09	132	M	-	NA
20-23/05/2019	Rainy	Southern	B28	133	M	-	NA
20-23/05/2019	Rainy	Southern	B28	134	F	MI+	NA
20-23/05/2019	Rainy	Southern	B19	135	M	-	NA
20-23/05/2019	Rainy	Southern	B27	136	F	-	NA
20-23/05/2019	Rainy	Southern	B27	137	F	-	NA
20-23/05/2019	Rainy	Southern	B22	138	F	PR+/MI+	NA
20-23/05/2019	Rainy	Southern	B30	139	F	-	NA
20-23/05/2019	Rainy	Southern	B30	140	F	-	NA
20-23/05/2019	Rainy	Southern	B30	141	F	-	NA
20-23/05/2019	Rainy	Southern	B15	142	F	-	NA
20-23/05/2019	Rainy	Southern	B15	143	M	-	NA
20-23/05/2019	Rainy	Southern	B15	144	F	-	NA
20-23/05/2019	Rainy	Southern	B16	145	F	-	NA
20-23/05/2019	Rainy	Southern	B16	146	F	-	NA
20-23/05/2019	Rainy	Southern	B14	147	F	-	NA
20-23/05/2019	Rainy	Southern	B14	148	M	-	NA
20-23/05/2019	Rainy	Southern	B07	149	F	-	NA
20-23/05/2019	Rainy	Southern	B21	150	F	-	NA
Total
