# Supplementary material for: Tsetse fly ecology and risk of transmission of African trypanosomes related to a protected forest area at a military base in the city of Abidjan, Côte d’Ivoire
Source: Parasite. 2023 Sep 20;30:36. doi: 10.1051/parasite/2023037 (PMC10510650; doi:10.1051/parasite/2023037)
Supplement: Supplementary file 1 — Supplementary material 1. Scripts with details of the data analysis. Supplementary material 2. Number of tsetse caught per trap by sex, season, and area. Supplementary material 3. Infections and blood meals on dissected tsetse. Supplementary material 4. Results of PCR analyses on organs of infected tsetse. [file parasite-30-36-s1.zip › parasite230086-1-olm/Supplementary material 4.xlsx]

## Sheet: Feuil1
Season	Ind_Flies	Organs	TRYP1S/1R	18S-F/R	Tg19-F/R
Dry	13	MI-	⁃	⁃	⁃
Dry	13	PR+	⁃	⁃	⁃
Dry	20	MI-	⁃	⁃	⁃
Dry	20	PR+	Tv	⁃	⁃
Dry	23	MI+	⁃	⁃	⁃
Dry	23	PR-	Tv	⁃	⁃
Dry	32	MI-	⁃	⁃	⁃
Dry	32	PR+	⁃	⁃	⁃
Dry	35	MI+	Tcf	⁃	⁃
Dry	35	PR+	⁃	⁃	⁃
Dry	36	MI+	Tcf	⁃	⁃
Dry	36	PR+	Tcf	⁃	⁃
Dry	47	MI-	⁃	⁃	⁃
Dry	47	PR+	Tv	⁃	⁃
Dry	49	MI-	⁃	⁃	⁃
Dry	49	PR+	Tv	⁃	⁃
Dry	60	MI+	Tcf	⁃	⁃
Dry	60	PR-	⁃	⁃	⁃
Dry	80	MI-	⁃	⁃	⁃
Dry	80	PR+	Tv	⁃	⁃
Rainy	2	MI+	⁃	NA	NA
Rainy	2	PR+	Tv	NA	NA
Rainy	5	MI	⁃	NA	NA
Rainy	5	PR+	⁃	NA	NA
Rainy	18	MI-	⁃	NA	NA
Rainy	18	PR+	⁃	NA	NA
Rainy	19	MI +	⁃	NA	NA
Rainy	19	PR+	Tv	NA	NA
Rainy	47	MI -	⁃	NA	NA
Rainy	47	PR+	⁃	NA	NA
Rainy	49	MI-	Tcf	NA	NA
Rainy	49	PR+	⁃	NA	NA
Rainy	60	MI-	⁃	NA	NA
Rainy	60	PR+	Tv	NA	NA
Rainy	62	MI-	⁃	NA	NA
Rainy	62	PR+	Tv	NA	NA
Rainy	72	MI-	⁃	NA	NA
Rainy	72	PR+	Tcf	NA	NA
Rainy	79	MI-	⁃	NA	NA
Rainy	79	PR+	⁃	NA	NA
Rainy	81	MI+	⁃	NA	NA
Rainy	81	PR+	⁃	NA	NA
Rainy	87	MI-	⁃	NA	NA
Rainy	87	PR+	⁃	NA	NA
Rainy	88	MI+	NA	NA	NA
Rainy	88	PR+	⁃	NA	NA
Rainy	95	MI+	⁃	NA	NA
Rainy	95	PR-	Tcf	NA	NA
Rainy	96	MI+	⁃	NA	NA
Rainy	96	PR-	⁃	NA	NA
Rainy	103	MI-	⁃	NA	NA
Rainy	103	PR+	⁃	NA	NA
Rainy	116	MI-	⁃	NA	NA
Rainy	116	PR+	Tv	NA	NA
Rainy	123	MI+	⁃	NA	NA
Rainy	123	PR-	⁃	NA	NA
Rainy	125	MI-	⁃	NA	NA
Rainy	125	PR+	⁃	NA	NA
Rainy	134	MI-	⁃	NA	NA
Rainy	134	PR+	⁃	NA	NA
Rainy	138	MI+	⁃	NA	NA
Rainy	138	PR+	⁃	NA	NA
